# Supplementary material for: College Students’ Knowledge of Ticks in Oklahoma: Assessment and Insights
Source: Insects. 2021 Jul 20;12(7):658. doi: 10.3390/insects12070658 (PMC8303360; doi:10.3390/insects12070658)
Supplement: Supplementary file 1 [file insects-12-00658-s001.zip]

Archive with 1 entries (1 files):
- insects-1226254-supplementary.pdf
